# Supplementary material for: Structures of Dimer-of-Dimers Type Defect Cubane Tetranuclear Copper(II) Complexes with Novel Dinucleating Ligands
Source: Molecules. 2022 Jan 17;27(2):576. doi: 10.3390/molecules27020576 (PMC8780986; doi:10.3390/molecules27020576)
Supplement: Supplementary file 1 [file molecules-27-00576-s001.zip]

Archive with 1 entries (1 files):
- molecules-1548432-supplementary.pdf
